# Supplementary material for: 2-[(3S)-5-Oxooxolan-3-yl]isoindoline-1,3-dione
Source: Acta Crystallogr Sect E Struct Rep Online. 2011 Dec 3;68(Pt 1):o24. doi: 10.1107/S160053681105135X (PMC3254364; doi:10.1107/S160053681105135X)
Supplement: Supplementary file 1 [file e-68-00o24-sup1.cif]

##############################################################################
#                                                                            #
# This CIF contains the data in a paper accepted for publication in          #
# Acta Crystallographica Section E. It conforms to the requirements of       #
# Notes for Authors for Acta Crystallographica Section E, and has been       #
# peer reviewed under the auspices of the IUCr Commission on Journals.       #
#                                                                            #
# Full details of the Crystallographic Information File format               #
# are given in the paper "The Crystallographic Information File (CIF):       #
# a New Standard Archive File for Crystallography" by S. R. Hall, F. H.      #
# Allen and I. D. Brown [Acta Cryst. (1991), A47, 655-685].                  #
#                                                                            #
# The current version of the core CIF dictionary is obtainable from          #
# ftp://ftp.iucr.org/pub/cif_core.dic.                                       #
#                                                                            #
# Software is freely available for graphical display of the structure(s)     #
# in this CIF. For information consult the CIF software page                 #
# http://www.iucr.org/resources/cif/software.                                #
#                                                                            #
# This file may be used for bona fide research purposes within the           #
# scientific community so long as proper attribution is given to the journal # 
# article from which it was obtained.                                        #
#                                                                            #
##############################################################################
data_I
_audit_creation_method     SHELXL-97
_chemical_name_systematic
;
2-[(3<i>S</i>)-5-Oxooxolan-3-yl]isoindoline-1,3-dione
;
_chemical_name_common     ?
_chemical_formula_moiety     'C12 H9 N O4'
_chemical_formula_sum     'C12 H9 N O4'
_chemical_formula_iupac     'C12 H9 N O4'
_chemical_formula_weight     231.20
_chemical_melting_point     ?
_symmetry_cell_setting     orthorhombic
_symmetry_space_group_name_H-M     'P 21 21 21'
_symmetry_space_group_name_Hall     'P 2ac 2ab'
loop_
    _symmetry_equiv_pos_as_xyz
    'x, y, z'
    '-x+1/2, -y, z+1/2'
    '-x, y+1/2, -z+1/2'
    'x+1/2, -y+1/2, -z'
_cell_length_a     5.7224(3)
_cell_length_b     10.5839(5)
_cell_length_c     16.8532(10)
_cell_angle_alpha     90.00
_cell_angle_beta     90.00
_cell_angle_gamma     90.00
_cell_volume     1020.72(9)
_cell_formula_units_Z     4
_cell_measurement_reflns_used     2599
_cell_measurement_theta_min     2.27
_cell_measurement_theta_max     27.19
_cell_measurement_temperature     296(2)
_exptl_crystal_description     block
_exptl_crystal_colour     colourless
_exptl_crystal_size_max     0.20
_exptl_crystal_size_mid     0.20
_exptl_crystal_size_min     0.14
_exptl_crystal_density_diffrn     1.505
_exptl_crystal_density_meas     ?
_exptl_crystal_density_method     'not measured'
_exptl_crystal_F_000     480
_exptl_absorpt_coefficient_mu     0.115
_exptl_absorpt_correction_type     multi-scan
_exptl_absorpt_process_details     '(SADABS; Sheldrick, 1996)'
_exptl_absorpt_correction_T_min     0.9774
_exptl_absorpt_correction_T_max     0.9841
_exptl_special_details     ?
_diffrn_ambient_temperature     296(2)
_diffrn_radiation_type     MoK\a
_diffrn_radiation_wavelength     0.71073
_diffrn_radiation_source     'fine-focus sealed tube'
_diffrn_radiation_monochromator     graphite
_diffrn_measurement_device_type     'Bruker SMART CCD area-detector'
_diffrn_measurement_method     '\f and \w scans'
_diffrn_detector_area_resol_mean     ?
_diffrn_reflns_number     4468
_diffrn_reflns_av_R_equivalents     0.0212
_diffrn_reflns_av_sigmaI/netI     0.0179
_diffrn_reflns_theta_min     2.27
_diffrn_reflns_theta_max     25.00
_diffrn_reflns_theta_full     25.00
_diffrn_measured_fraction_theta_max     0.999
_diffrn_measured_fraction_theta_full     0.999
_diffrn_reflns_limit_h_min     -6
_diffrn_reflns_limit_h_max     6
_diffrn_reflns_limit_k_min     -12
_diffrn_reflns_limit_k_max     12
_diffrn_reflns_limit_l_min     -19
_diffrn_reflns_limit_l_max     17
_diffrn_standards_number     ?
_diffrn_standards_interval_count     ?
_diffrn_standards_interval_time     ?
_diffrn_standards_decay_%     ?
_refine_special_details
;
 Refinement of F^2^ against ALL reflections.  The weighted R-factor wR and
 goodness of fit S are based on F^2^, conventional R-factors R are based
 on F, with F set to zero for negative F^2^. The threshold expression of
 F^2^ > 2sigma(F^2^) is used only for calculating R-factors(gt) etc. and is
 not relevant to the choice of reflections for refinement.  R-factors based
 on F^2^ are statistically about twice as large as those based on F, and R-
 factors based on ALL data will be even larger.
;
_reflns_number_total     1077
_reflns_number_gt     1002
_reflns_threshold_expression     'I>2\s(I)'
_refine_ls_structure_factor_coef     Fsqd
_refine_ls_matrix_type     full
_refine_ls_R_factor_all     0.0311
_refine_ls_R_factor_gt     0.0284
_refine_ls_wR_factor_gt     0.0708
_refine_ls_wR_factor_ref     0.0728
_refine_ls_goodness_of_fit_ref     1.203
_refine_ls_restrained_S_all     1.203
_refine_ls_number_reflns     1077
_refine_ls_number_parameters     154
_refine_ls_number_restraints     0
_refine_ls_hydrogen_treatment     constr
_refine_ls_weighting_scheme     calc
_refine_ls_weighting_details
         'calc w=1/[\s^2^(Fo^2^)+(0.0366P)^2^+0.0827P] where P=(Fo^2^+2Fc^2^)/3'
_atom_sites_solution_hydrogens     geom
_atom_sites_solution_primary     direct
_atom_sites_solution_secondary     difmap
_refine_ls_shift/su_max     0.000
_refine_ls_shift/su_mean     0.000
_refine_diff_density_max     0.100
_refine_diff_density_min     -0.128
_refine_ls_extinction_method     none
_refine_ls_extinction_coef     ?
loop_
    _atom_type_symbol
    _atom_type_description
    _atom_type_scat_dispersion_real
    _atom_type_scat_dispersion_imag
    _atom_type_scat_source
    'C' 'C' 0.0033 0.0016
                         'International Tables Vol C Tables 4.2.6.8 and 6.1.1.4'
    'H' 'H' 0.0000 0.0000
                         'International Tables Vol C Tables 4.2.6.8 and 6.1.1.4'
    'N' 'N' 0.0061 0.0033
                         'International Tables Vol C Tables 4.2.6.8 and 6.1.1.4'
    'O' 'O' 0.0106 0.0060
                         'International Tables Vol C Tables 4.2.6.8 and 6.1.1.4'
_computing_data_collection     'SMART (Bruker, 2001)'
_computing_cell_refinement     'SAINT (Bruker, 2001)'
_computing_data_reduction     'SAINT (Bruker, 2001)'
_computing_structure_solution     'SHELXS97 (Sheldrick, 2008)'
_computing_structure_refinement     'SHELXL97 (Sheldrick, 2008)'
_computing_molecular_graphics     'PLATON (Spek, 2009)'
_computing_publication_material     'SHELXTL (Sheldrick, 2008)'
loop_
    _atom_site_type_symbol
    _atom_site_label
    _atom_site_fract_x
    _atom_site_fract_y
    _atom_site_fract_z
    _atom_site_U_iso_or_equiv
    _atom_site_adp_type
    _atom_site_calc_flag
    _atom_site_refinement_flags
    _atom_site_occupancy
    _atom_site_symmetry_multiplicity
    _atom_site_disorder_assembly
    _atom_site_disorder_group
    C C1 0.8388(3) 0.49330(17) 0.93941(11) 0.0362(4) Uani d . 1 1 . .
    C C2 0.6577(4) 0.5765(2) 0.95245(13) 0.0445(5) Uani d . 1 1 . .
    H H2 0.5424 0.5900 0.9145 0.053 Uiso calc R 1 1 . .
    C C3 0.6548(4) 0.6395(2) 1.02494(13) 0.0493(5) Uani d . 1 1 . .
    H H3 0.5347 0.6960 1.0360 0.059 Uiso calc R 1 1 . .
    C C4 0.8280(4) 0.6193(2) 1.08081(13) 0.0501(5) Uani d . 1 1 . .
    H H4 0.8220 0.6627 1.1288 0.060 Uiso calc R 1 1 . .
    C C5 1.0100(4) 0.5361(2) 1.06693(13) 0.0470(5) Uani d . 1 1 . .
    H H5 1.1268 0.5232 1.1044 0.056 Uiso calc R 1 1 . .
    C C6 1.0115(3) 0.47294(17) 0.99517(11) 0.0365(4) Uani d . 1 1 . .
    C C7 1.1748(3) 0.37695(18) 0.96411(11) 0.0366(4) Uani d . 1 1 . .
    C C8 0.8880(3) 0.41079(18) 0.87031(11) 0.0371(4) Uani d . 1 1 . .
    C C9 1.2036(4) 0.2499(2) 0.83890(11) 0.0422(5) Uani d . 1 1 . .
    H H9 1.3392 0.2152 0.8669 0.051 Uiso calc R 1 1 . .
    C C10 1.0378(4) 0.1429(2) 0.81692(13) 0.0500(6) Uani d . 1 1 . .
    H H10A 1.1173 0.0621 0.8192 0.060 Uiso calc R 1 1 . .
    H H10B 0.9051 0.1408 0.8527 0.060 Uiso calc R 1 1 . .
    C C11 0.9611(4) 0.1714(2) 0.73468(13) 0.0449(5) Uani d . 1 1 . .
    C C12 1.2804(4) 0.2984(2) 0.75729(11) 0.0524(6) Uani d . 1 1 . .
    H H12A 1.2911 0.3898 0.7575 0.063 Uiso calc R 1 1 . .
    H H12B 1.4318 0.2639 0.7432 0.063 Uiso calc R 1 1 . .
    N N1 1.0948(3) 0.34698(16) 0.88763(9) 0.0351(4) Uani d . 1 1 . .
    O O1 1.3448(3) 0.33039(14) 0.99497(8) 0.0510(4) Uani d . 1 1 . .
    O O2 0.7776(3) 0.39782(15) 0.80953(9) 0.0510(4) Uani d . 1 1 . .
    O O3 1.1040(3) 0.25678(15) 0.70162(8) 0.0522(4) Uani d . 1 1 . .
    O O4 0.8005(3) 0.12687(16) 0.69809(11) 0.0653(5) Uani d . 1 1 . .
loop_
    _atom_site_aniso_label
    _atom_site_aniso_U_11
    _atom_site_aniso_U_22
    _atom_site_aniso_U_33
    _atom_site_aniso_U_12
    _atom_site_aniso_U_13
    _atom_site_aniso_U_23
    C1 0.0359(10) 0.0372(10) 0.0356(10) -0.0026(9) 0.0013(9) 0.0020(8)
    C2 0.0405(11) 0.0454(11) 0.0476(12) 0.0047(9) 0.0003(10) 0.0038(10)
    C3 0.0514(12) 0.0423(11) 0.0543(13) 0.0063(11) 0.0120(11) -0.0014(10)
    C4 0.0613(13) 0.0461(11) 0.0429(12) 0.0036(11) 0.0050(11) -0.0071(10)
    C5 0.0543(12) 0.0460(12) 0.0406(12) 0.0020(10) -0.0040(10) -0.0038(9)
    C6 0.0408(9) 0.0344(10) 0.0342(10) -0.0010(8) 0.0003(9) 0.0027(8)
    C7 0.0396(10) 0.0371(10) 0.0332(10) -0.0022(9) -0.0040(9) 0.0023(8)
    C8 0.0360(9) 0.0384(10) 0.0369(10) -0.0005(8) -0.0034(9) 0.0024(8)
    C9 0.0442(10) 0.0453(11) 0.0371(11) 0.0112(10) -0.0067(9) -0.0038(9)
    C10 0.0698(14) 0.0366(11) 0.0436(12) 0.0036(11) -0.0023(11) -0.0004(9)
    C11 0.0484(13) 0.0404(11) 0.0460(12) 0.0097(10) -0.0052(10) -0.0094(10)
    C12 0.0452(12) 0.0686(16) 0.0435(12) -0.0027(12) 0.0070(10) -0.0075(11)
    N1 0.0370(8) 0.0379(9) 0.0306(8) 0.0039(7) -0.0028(7) -0.0008(7)
    O1 0.0515(8) 0.0563(9) 0.0452(8) 0.0123(8) -0.0160(8) -0.0030(7)
    O2 0.0479(8) 0.0621(10) 0.0430(8) 0.0088(8) -0.0144(7) -0.0063(7)
    O3 0.0560(8) 0.0674(10) 0.0331(8) 0.0037(9) -0.0010(7) 0.0007(8)
    O4 0.0620(9) 0.0601(10) 0.0737(11) 0.0063(9) -0.0234(10) -0.0173(9)
_geom_special_details
;
 All esds (except the esd in the dihedral angle between two l.s. planes)
 are estimated using the full covariance matrix.  The cell esds are taken
 into account individually in the estimation of esds in distances, angles
 and torsion angles; correlations between esds in cell parameters are only
 used when they are defined by crystal symmetry.  An approximate (isotropic)
 treatment of cell esds is used for estimating esds involving l.s. planes.
;
loop_
    _geom_bond_atom_site_label_1
    _geom_bond_atom_site_label_2
    _geom_bond_site_symmetry_2
    _geom_bond_distance
    _geom_bond_publ_flag
    C1 C2 . 1.378(3) ?
    C1 C6 . 1.381(3) ?
    C1 C8 . 1.482(3) ?
    C2 C3 . 1.392(3) ?
    C2 H2 . 0.9300 ?
    C3 C4 . 1.383(3) ?
    C3 H3 . 0.9300 ?
    C4 C5 . 1.384(3) ?
    C4 H4 . 0.9300 ?
    C5 C6 . 1.382(3) ?
    C5 H5 . 0.9300 ?
    C6 C7 . 1.476(3) ?
    C7 O1 . 1.208(2) ?
    C7 N1 . 1.404(2) ?
    C8 O2 . 1.211(2) ?
    C8 N1 . 1.394(2) ?
    C9 N1 . 1.455(2) ?
    C9 C10 . 1.523(3) ?
    C9 C12 . 1.532(3) ?
    C9 H9 . 0.9800 ?
    C10 C11 . 1.484(3) ?
    C10 H10A . 0.9700 ?
    C10 H10B . 0.9700 ?
    C11 O4 . 1.203(2) ?
    C11 O3 . 1.340(3) ?
    C12 O3 . 1.446(3) ?
    C12 H12A . 0.9700 ?
    C12 H12B . 0.9700 ?
loop_
    _geom_angle_atom_site_label_1
    _geom_angle_atom_site_label_2
    _geom_angle_atom_site_label_3
    _geom_angle_site_symmetry_1
    _geom_angle_site_symmetry_3
    _geom_angle
    _geom_angle_publ_flag
    C2 C1 C6 . . 121.98(18) ?
    C2 C1 C8 . . 130.15(18) ?
    C6 C1 C8 . . 107.87(16) ?
    C1 C2 C3 . . 117.1(2) ?
    C1 C2 H2 . . 121.5 ?
    C3 C2 H2 . . 121.5 ?
    C4 C3 C2 . . 121.0(2) ?
    C4 C3 H3 . . 119.5 ?
    C2 C3 H3 . . 119.5 ?
    C3 C4 C5 . . 121.5(2) ?
    C3 C4 H4 . . 119.3 ?
    C5 C4 H4 . . 119.3 ?
    C6 C5 C4 . . 117.4(2) ?
    C6 C5 H5 . . 121.3 ?
    C4 C5 H5 . . 121.3 ?
    C1 C6 C5 . . 121.05(19) ?
    C1 C6 C7 . . 108.61(16) ?
    C5 C6 C7 . . 130.32(19) ?
    O1 C7 N1 . . 124.45(19) ?
    O1 C7 C6 . . 129.62(19) ?
    N1 C7 C6 . . 105.93(15) ?
    O2 C8 N1 . . 124.41(18) ?
    O2 C8 C1 . . 129.20(18) ?
    N1 C8 C1 . . 106.39(16) ?
    N1 C9 C10 . . 113.28(16) ?
    N1 C9 C12 . . 113.13(18) ?
    C10 C9 C12 . . 102.07(17) ?
    N1 C9 H9 . . 109.4 ?
    C10 C9 H9 . . 109.4 ?
    C12 C9 H9 . . 109.4 ?
    C11 C10 C9 . . 105.11(18) ?
    C11 C10 H10A . . 110.7 ?
    C9 C10 H10A . . 110.7 ?
    C11 C10 H10B . . 110.7 ?
    C9 C10 H10B . . 110.7 ?
    H10A C10 H10B . . 108.8 ?
    O4 C11 O3 . . 121.1(2) ?
    O4 C11 C10 . . 128.7(2) ?
    O3 C11 C10 . . 110.14(18) ?
    O3 C12 C9 . . 106.29(18) ?
    O3 C12 H12A . . 110.5 ?
    C9 C12 H12A . . 110.5 ?
    O3 C12 H12B . . 110.5 ?
    C9 C12 H12B . . 110.5 ?
    H12A C12 H12B . . 108.7 ?
    C8 N1 C7 . . 111.08(16) ?
    C8 N1 C9 . . 125.97(16) ?
    C7 N1 C9 . . 122.54(16) ?
    C11 O3 C12 . . 111.18(16) ?
loop_
    _geom_torsion_atom_site_label_1
    _geom_torsion_atom_site_label_2
    _geom_torsion_atom_site_label_3
    _geom_torsion_atom_site_label_4
    _geom_torsion_site_symmetry_1
    _geom_torsion_site_symmetry_2
    _geom_torsion_site_symmetry_3
    _geom_torsion_site_symmetry_4
    _geom_torsion
    _geom_torsion_publ_flag
    C6 C1 C2 C3 . . . . -0.3(3) ?
    C8 C1 C2 C3 . . . . 178.4(2) ?
    C1 C2 C3 C4 . . . . 0.4(3) ?
    C2 C3 C4 C5 . . . . 0.0(3) ?
    C3 C4 C5 C6 . . . . -0.4(3) ?
    C2 C1 C6 C5 . . . . -0.2(3) ?
    C8 C1 C6 C5 . . . . -179.17(18) ?
    C2 C1 C6 C7 . . . . 178.63(17) ?
    C8 C1 C6 C7 . . . . -0.3(2) ?
    C4 C5 C6 C1 . . . . 0.6(3) ?
    C4 C5 C6 C7 . . . . -177.97(19) ?
    C1 C6 C7 O1 . . . . -177.9(2) ?
    C5 C6 C7 O1 . . . . 0.8(4) ?
    C1 C6 C7 N1 . . . . 2.3(2) ?
    C5 C6 C7 N1 . . . . -179.1(2) ?
    C2 C1 C8 O2 . . . . -0.4(4) ?
    C6 C1 C8 O2 . . . . 178.5(2) ?
    C2 C1 C8 N1 . . . . 179.41(19) ?
    C6 C1 C8 N1 . . . . -1.7(2) ?
    N1 C9 C10 C11 . . . . 100.02(19) ?
    C12 C9 C10 C11 . . . . -21.9(2) ?
    C9 C10 C11 O4 . . . . -165.3(2) ?
    C9 C10 C11 O3 . . . . 16.2(2) ?
    N1 C9 C12 O3 . . . . -101.25(19) ?
    C10 C9 C12 O3 . . . . 20.8(2) ?
    O2 C8 N1 C7 . . . . -176.92(19) ?
    C1 C8 N1 C7 . . . . 3.3(2) ?
    O2 C8 N1 C9 . . . . -4.1(3) ?
    C1 C8 N1 C9 . . . . 176.10(18) ?
    O1 C7 N1 C8 . . . . 176.68(18) ?
    C6 C7 N1 C8 . . . . -3.45(19) ?
    O1 C7 N1 C9 . . . . 3.6(3) ?
    C6 C7 N1 C9 . . . . -176.58(16) ?
    C10 C9 N1 C8 . . . . -52.5(3) ?
    C12 C9 N1 C8 . . . . 63.0(2) ?
    C10 C9 N1 C7 . . . . 119.54(18) ?
    C12 C9 N1 C7 . . . . -124.9(2) ?
    O4 C11 O3 C12 . . . . 178.82(19) ?
    C10 C11 O3 C12 . . . . -2.6(2) ?
    C9 C12 O3 C11 . . . . -12.1(2) ?
data_global
_journal_date_recd_electronic     2011-10-29
_journal_date_accepted     2011-11-29
_journal_name_full     'Acta Crystallographica, Section E'
_journal_year     2012
_journal_volume     68
_journal_issue      1
_journal_page_first     o24
_journal_page_last     o24
_journal_paper_category     QO
_journal_paper_doi     10.1107/S160053681105135X
_journal_coeditor_code     LH5369
_publ_contact_author_name     'Hui Wang'
_publ_contact_author_address
;
Department of Chemistry and Chemical Engineering,
Sichuan University of Arts and Science, Sichuan Key
Laboratory of Characteristic Plant Development and
Research,
Sichuan
Dazhou 635000,
People's Republic of China
;
_publ_contact_author_email     'wjh686@163.com'
_publ_contact_author_fax     '86 18782869861'
_publ_contact_author_phone     '86 18782869861'
_publ_section_title
;
2-[(3<i>S</i>)-5-Oxooxolan-3-yl]isoindoline-1,3-dione
;
loop_
    _publ_author_name
    _publ_author_footnote
    _publ_author_address
    'Wang, Hui' .
;
Department of Chemistry and Chemical Engineering
Sichuan University of Arts and Science
Sichuan Key Laboratory of Characteristic Plant Development and Research
Sichuan Dazhou 635000
People's Republic of China
;
    'Liu, Changlu' .
;
Department of Chemistry and Chemical Engineering
Sichuan University of Arts and Science
Sichuan Key Laboratory of Characteristic Plant Development and Research
Sichuan Dazhou 635000
People's Republic of China
;
    'Luo, Feihua' .
;
Department of Chemistry and Chemical Engineering
Sichuan University of Arts and Science
Sichuan Key Laboratory of Characteristic Plant Development and Research
Sichuan Dazhou 635000
People's Republic of China
;
