# Supplementary material for: 2-[(3S)-5-Oxooxolan-3-yl]isoindoline-1,3-dione
Source: Acta Crystallogr Sect E Struct Rep Online. 2011 Dec 3;68(Pt 1):o24. doi: 10.1107/S160053681105135X (PMC3254364; doi:10.1107/S160053681105135X)
Supplement: Supplementary file 2 [file e-68-00o24-Isup2.hkl]

#
# h,k,l, Fc-squared, Fo-squared, sigma(Fo-squared) and status flag
#
data_I
_shelx_title ' WFDMF_0m in P2(1)2(1)2(1)'
_shelx_refln_list_code          4
_shelx_F_calc_maximum       87.42
_exptl_crystal_F_000       480.00
_reflns_d_resolution_high  0.8410
 
loop_
 _symmetry_equiv_pos_as_xyz
 'x, y, z'
 '-x+1/2, -y, z+1/2'
 '-x, y+1/2, -z+1/2'
 'x+1/2, -y+1/2, -z'
 
_cell_length_a     5.7224
_cell_length_b    10.5839
_cell_length_c    16.8532
_cell_angle_alpha  90.000
_cell_angle_beta   90.000
_cell_angle_gamma  90.000
 
_shelx_F_squared_multiplier     1.000
 
loop_
 _refln_index_h
 _refln_index_k
 _refln_index_l
 _refln_F_squared_calc
 _refln_F_squared_meas
 _refln_F_squared_sigma
 _refln_observed_status
   2   0   0     1179.27     1192.46     22.48 o
   4   0   0       91.84       93.49      2.49 o
   6   0   0      134.43      150.13      4.74 o
   1   1   0      784.00      728.63      8.17 o
   2   1   0       61.78       55.90      0.84 o
   3   1   0        6.77        8.33      0.34 o
   4   1   0      230.25      221.94      2.69 o
   5   1   0       77.39       78.82      1.90 o
   6   1   0        5.87        5.97      0.63 o
   0   2   0      553.54      518.16     10.35 o
   1   2   0        9.97        7.43      0.38 o
   2   2   0      331.77      356.96      3.61 o
   3   2   0      179.76      191.83      2.79 o
   4   2   0       39.02       39.12      1.78 o
   5   2   0      102.39      108.75      3.34 o
   6   2   0       69.36       69.95      2.26 o
   1   3   0     2379.40     2305.35     22.41 o
   2   3   0     1419.73     1482.47     14.82 o
   3   3   0       22.04       25.68      0.71 o
   4   3   0       47.19       50.85      1.41 o
   5   3   0       31.30       32.53      1.19 o
   6   3   0        4.78        4.66      0.64 o
   0   4   0     3509.74     3374.27     61.95 o
   1   4   0      768.60      736.07      7.26 o
   2   4   0      724.89      711.28      7.86 o
   3   4   0      220.72      229.48      3.28 o
   4   4   0       56.47       57.89      1.71 o
   5   4   0       53.99       55.09      1.76 o
   6   4   0        0.22        0.45      0.42 o
   1   5   0      896.66      852.17      8.50 o
   2   5   0       58.72       49.33      1.32 o
   3   5   0       17.07       15.67      0.78 o
   4   5   0       37.34       37.15      1.49 o
   5   5   0       19.60       17.95      1.08 o
   6   5   0        6.81        5.88      1.31 o
   0   6   0       83.60       82.19      2.68 o
   1   6   0        0.15        0.30      0.21 o
   2   6   0      330.17      341.16      4.79 o
   3   6   0       20.98       22.53      1.04 o
   4   6   0        3.33        4.79      0.69 o
   5   6   0        0.01        0.31      0.33 o
   1   7   0       62.97       60.58      1.97 o
   2   7   0      149.22      139.64      2.82 o
   3   7   0       40.61       48.26      1.93 o
   4   7   0       27.91       26.86      1.50 o
   5   7   0        2.47        1.98      0.48 o
   0   8   0      747.13      776.85     13.78 o
   1   8   0      102.88      105.32      2.86 o
   2   8   0      131.20      139.95      3.00 o
   3   8   0        2.76        3.51      0.64 o
   4   8   0        8.53        6.92      0.88 o
   5   8   0        0.01       -0.32      0.32 o
   1   9   0       66.34       68.67      2.39 o
   2   9   0      217.73      210.38      4.57 o
   3   9   0       28.08       31.40      1.73 o
   4   9   0        0.00        0.24      0.38 o
   0  10   0       56.03       51.13      3.66 o
   1  10   0        5.53        6.87      0.95 o
   2  10   0       92.48       91.13      2.96 o
   3  10   0        2.30        1.02      0.67 o
   4  10   0        1.70        1.71      0.46 o
   1  11   0       38.79       41.26      2.44 o
   2  11   0        0.00        0.55      0.72 o
   3  11   0        0.01       -0.29      0.61 o
   0  12   0       12.47       13.03      2.44 o
   1  12   0        0.81        0.26      0.72 o
   2  12   0        0.09        0.57      0.75 o
   1   0   1     7169.54     6490.69    154.12 o
   2   0   1       23.38       20.40      0.47 o
   3   0   1      298.32      303.46      3.52 o
   4   0   1       31.74       31.37      0.91 o
   5   0   1        3.46        2.95      0.61 o
   6   0   1       29.59       29.79      1.54 o
   0   1   1     1041.46     1008.58     32.38 o
   1   1   1     2681.51     2574.62     30.64 o
   2   1   1       35.50       32.58      0.39 o
   3   1   1      229.54      229.17      1.69 o
   4   1   1        4.94        4.87      0.24 o
   5   1   1       48.64       50.04      1.18 o
   6   1   1        2.87        2.48      0.30 o
   0   2   1      508.42      440.05      7.99 o
   1   2   1     4175.97     3964.87     37.74 o
   2   2   1      719.54      700.69      5.17 o
   3   2   1      147.60      143.29      1.41 o
   4   2   1       43.76       46.90      0.94 o
   5   2   1      207.84      220.40      3.30 o
   6   2   1       17.59       17.21      0.66 o
   0   3   1       28.79       27.91      0.90 o
   1   3   1     5622.01     5549.12     47.34 o
   2   3   1      625.89      625.97      4.81 o
   3   3   1       97.43       86.67      1.06 o
   4   3   1        2.29        3.52      0.29 o
   5   3   1       52.00       50.07      1.06 o
   6   3   1       24.73       23.15      0.84 o
   0   4   1      185.47      164.76      2.82 o
   1   4   1      715.95      720.08      5.34 o
   2   4   1      459.06      478.20      4.00 o
   3   4   1       40.34       38.57      0.77 o
   4   4   1       31.38       29.79      0.85 o
   5   4   1       16.81       18.58      0.72 o
   6   4   1        7.65        7.93      0.62 o
   0   5   1      271.45      252.94      8.98 o
   1   5   1      689.90      731.00      5.55 o
   2   5   1       75.35       75.38      1.19 o
   3   5   1      174.60      179.42      2.08 o
   4   5   1      118.15      113.09      1.96 o
   5   5   1        1.95        1.38      0.36 o
   6   5   1        3.28        2.40      0.55 o
   0   6   1       91.51       87.60      2.23 o
   1   6   1      175.66      195.19      2.16 o
   2   6   1       16.20       17.25      0.63 o
   3   6   1      133.31      130.56      2.01 o
   4   6   1      183.27      177.03      2.93 o
   5   6   1       45.06       43.72      1.49 o
   0   7   1       75.25       77.98      3.55 o
   1   7   1      115.24      108.39      1.80 o
   2   7   1       58.97       56.08      1.36 o
   3   7   1      106.28      101.81      1.85 o
   4   7   1       27.54       32.91      1.14 o
   5   7   1       10.05       10.84      0.77 o
   0   8   1      181.68      189.01      3.56 o
   1   8   1      134.14      127.15      2.33 o
   2   8   1       14.29       13.77      1.01 o
   3   8   1      121.64      116.68      2.35 o
   4   8   1       15.79       18.37      1.03 o
   5   8   1       10.60       10.62      0.82 o
   0   9   1       12.74       11.65      1.16 o
   1   9   1       40.57       42.36      1.32 o
   2   9   1       15.45       13.97      0.84 o
   3   9   1      218.22      217.43      4.21 o
   4   9   1        8.70        7.88      0.80 o
   0  10   1       12.38       12.91      1.61 o
   1  10   1       36.39       36.47      1.28 o
   2  10   1       84.34       82.58      3.03 o
   3  10   1        0.35       -0.24      0.36 o
   4  10   1        4.08        3.41      0.51 o
   0  11   1        0.07        0.71      0.71 o
   1  11   1       39.78       39.15      1.69 o
   2  11   1       15.68       16.45      1.40 o
   3  11   1        2.03        1.92      0.52 o
   0  12   1       14.69       17.64      1.98 o
   1  12   1       39.59       38.43      1.93 o
   2  12   1       19.18       17.72      1.74 o
   0   0   2      159.97      141.14      3.21 o
   1   0   2      413.05      370.72      5.67 o
   2   0   2      226.14      253.74      5.58 o
   3   0   2       20.47       19.31      1.15 o
   4   0   2      399.66      395.72      5.68 o
   5   0   2        3.84        3.14      0.58 o
   6   0   2      322.17      338.69      6.10 o
   0   1   2     2084.20     2101.01     26.85 o
   1   1   2     1512.03     1445.74     17.09 o
   2   1   2     1056.99     1070.08      6.98 o
   3   1   2       70.24       72.00      0.94 o
   4   1   2      104.01      114.18      1.37 o
   5   1   2       43.44       45.46      1.14 o
   6   1   2       77.57       84.82      2.02 o
   0   2   2     7641.60     6816.27     72.80 o
   1   2   2     3358.96     3276.11     23.47 o
   2   2   2      761.12      740.59      5.94 o
   3   2   2       13.14       12.13      0.35 o
   4   2   2      139.09      134.77      1.86 o
   5   2   2       37.31       35.69      1.10 o
   6   2   2       16.29       18.33      0.90 o
   0   3   2      211.17      209.24      2.51 o
   1   3   2     2250.79     2233.81     19.04 o
   2   3   2      269.16      255.82      2.48 o
   3   3   2       72.55       74.51      1.04 o
   4   3   2       40.26       35.30      0.90 o
   5   3   2      112.68      110.85      2.27 o
   6   3   2       33.11       30.19      1.24 o
   0   4   2       10.52        8.22      0.51 o
   1   4   2      428.04      425.85      3.81 o
   2   4   2      471.80      494.61      4.13 o
   3   4   2      393.19      399.38      4.09 o
   4   4   2      404.34      400.74      4.00 o
   5   4   2       34.36       35.83      1.02 o
   6   4   2        9.01        8.98      0.63 o
   0   5   2      432.24      388.15     10.88 o
   1   5   2       80.76       84.35      1.27 o
   2   5   2      154.35      162.84      1.93 o
   3   5   2       33.11       32.76      0.88 o
   4   5   2        1.59        1.32      0.47 o
   5   5   2       94.35       90.55      1.80 o
   6   5   2        8.88        9.93      0.73 o
   0   6   2      783.78      781.33     10.25 o
   1   6   2      195.59      184.78      2.10 o
   2   6   2      105.89      112.05      1.64 o
   3   6   2      264.78      262.03      3.17 o
   4   6   2       31.34       30.00      1.03 o
   5   6   2        2.25        1.42      0.31 o
   0   7   2        0.35        0.55      0.31 o
   1   7   2        5.36        6.85      0.48 o
   2   7   2       33.18       32.40      0.95 o
   3   7   2       79.87       73.99      1.56 o
   4   7   2      123.10      122.00      2.35 o
   5   7   2       14.61       15.61      1.02 o
   0   8   2        6.54        5.91      0.71 o
   1   8   2      156.64      165.16      2.64 o
   2   8   2      131.33      134.52      3.13 o
   3   8   2       27.98       27.97      1.08 o
   4   8   2        0.27        0.54      0.39 o
   5   8   2        4.31        4.23      0.55 o
   0   9   2        8.21        8.59      1.73 o
   1   9   2       47.74       48.55      1.63 o
   2   9   2       22.90       21.21      1.20 o
   3   9   2       18.89       19.90      1.27 o
   4   9   2       14.08       14.58      1.09 o
   0  10   2        0.03        0.84      0.66 o
   1  10   2      111.39      115.63      2.97 o
   2  10   2        7.80        7.00      0.93 o
   3  10   2       28.80       28.80      1.61 o
   4  10   2        4.24        2.85      0.52 o
   0  11   2       87.34       87.46      3.67 o
   1  11   2        3.64        4.79      0.75 o
   2  11   2       58.67       61.43      2.03 o
   3  11   2        4.58        3.39      0.66 o
   0  12   2        8.72        6.52      1.23 o
   1  12   2       22.76       21.01      1.78 o
   1   0   3      791.40      737.89      6.59 o
   2   0   3       48.41       39.07      0.85 o
   3   0   3      164.22      169.10      2.44 o
   4   0   3        8.14        7.01      0.71 o
   5   0   3       50.21       60.15      1.92 o
   6   0   3       15.54       18.55      1.68 o
   0   1   3      236.01      193.61      2.75 o
   1   1   3       37.70       28.27      0.67 o
   2   1   3       22.34       21.93      0.44 o
   3   1   3     1034.42     1107.90      7.82 o
   4   1   3       90.26       93.26      1.38 o
   5   1   3       26.20       28.81      0.95 o
   6   1   3       14.29       15.11      0.79 o
   0   2   3     5217.53     4896.95     46.46 o
   1   2   3     7607.67     7341.51     55.43 o
   2   2   3      298.54      287.49      2.74 o
   3   2   3       37.01       39.66      0.89 o
   4   2   3       94.89       99.99      1.58 o
   5   2   3       78.84       83.50      1.84 o
   6   2   3       24.30       25.50      1.11 o
   0   3   3     1038.89     1010.26     15.51 o
   1   3   3     1920.05     1943.05     14.40 o
   2   3   3      450.63      476.48      4.61 o
   3   3   3      255.28      242.32      2.86 o
   4   3   3      143.71      141.72      2.09 o
   5   3   3       22.95       24.16      1.02 o
   6   3   3       18.44       17.35      0.98 o
   0   4   3       37.93       42.32      1.01 o
   1   4   3       36.46       38.12      0.76 o
   2   4   3       31.79       41.79      0.78 o
   3   4   3       73.68       76.80      1.46 o
   4   4   3      246.74      238.02      3.09 o
   5   4   3      105.71      100.44      1.95 o
   6   4   3        0.55        0.47      0.23 o
   0   5   3        9.53       10.71      0.67 o
   1   5   3      211.18      239.82      2.38 o
   2   5   3      855.55      868.53      7.26 o
   3   5   3      126.68      129.06      1.93 o
   4   5   3       30.77       28.39      0.88 o
   5   5   3       12.61       11.99      0.73 o
   6   5   3       14.95       13.37      0.82 o
   0   6   3      512.47      473.28     12.27 o
   1   6   3      434.61      464.50      4.05 o
   2   6   3      937.52      984.29      8.31 o
   3   6   3      262.37      256.11      3.16 o
   4   6   3       45.91       39.20      1.20 o
   5   6   3        0.39        0.06      0.22 o
   0   7   3      287.28      294.13      5.16 o
   1   7   3       17.05       19.51      0.76 o
   2   7   3       30.12       31.68      0.95 o
   3   7   3      218.78      222.54      3.25 o
   4   7   3       79.37       74.38      1.79 o
   5   7   3       10.01       11.59      0.82 o
   0   8   3      546.29      562.97      8.54 o
   1   8   3       30.57       30.68      1.06 o
   2   8   3       19.03       19.98      1.08 o
   3   8   3        0.97        1.25      0.33 o
   4   8   3        5.97        4.93      0.74 o
   5   8   3        1.94        1.69      0.43 o
   0   9   3       27.38       29.35      1.58 o
   1   9   3       29.17       26.78      1.59 o
   2   9   3        3.33        3.39      0.53 o
   3   9   3       31.85       30.55      1.72 o
   4   9   3        3.08        3.29      0.50 o
   0  10   3       58.90       60.01      2.84 o
   1  10   3       16.64       17.49      1.17 o
   2  10   3       48.85       48.82      1.72 o
   3  10   3        1.45        1.48      0.45 o
   4  10   3        0.64        0.72      0.43 o
   0  11   3       56.55       52.18      4.65 o
   1  11   3       51.41       54.96      1.85 o
   2  11   3       14.29       12.99      1.08 o
   3  11   3        6.72        5.39      0.80 o
   0  12   3        0.98        0.17      0.63 o
   1  12   3        1.37        0.18      0.53 o
   0   0   4     3904.25     4059.59     69.61 o
   1   0   4       23.34       21.53      0.72 o
   2   0   4       90.47       89.99      1.24 o
   3   0   4       26.34       31.06      0.90 o
   4   0   4       99.43      102.58      3.01 o
   5   0   4        0.35        0.54      0.34 o
   6   0   4       98.18       98.87      4.50 o
   0   1   4      165.66      166.80      2.52 o
   1   1   4     1076.05     1019.40      8.25 o
   2   1   4     1369.43     1429.57     11.71 o
   3   1   4      144.27      137.85      1.33 o
   4   1   4      325.28      325.52      3.41 o
   5   1   4        9.53        9.42      0.51 o
   6   1   4       35.68       35.03      1.25 o
   0   2   4      312.26      272.31      3.35 o
   1   2   4      661.84      653.77      5.62 o
   2   2   4      553.44      569.01      4.83 o
   3   2   4      409.86      404.59      3.78 o
   4   2   4       45.60       45.60      1.03 o
   5   2   4      119.72      118.44      2.12 o
   6   2   4       52.51       51.11      1.66 o
   0   3   4      351.21      353.88      4.30 o
   1   3   4      776.56      771.37      6.68 o
   2   3   4      976.33     1041.51      9.03 o
   3   3   4      180.79      192.80      2.50 o
   4   3   4        3.09        2.52      0.37 o
   5   3   4       92.76       86.10      2.06 o
   6   3   4       12.30       13.20      0.88 o
   0   4   4        2.61        3.45      0.38 o
   1   4   4     1268.19     1304.50     10.16 o
   2   4   4      554.74      579.64      5.04 o
   3   4   4      185.24      195.08      2.65 o
   4   4   4        0.45        0.54      0.31 o
   5   4   4       71.56       69.17      2.19 o
   6   4   4       22.67       20.83      0.91 o
   0   5   4      432.90      444.09      5.08 o
   1   5   4      356.16      362.56      3.25 o
   2   5   4     1075.02     1053.37      9.25 o
   3   5   4      117.35      115.77      2.02 o
   4   5   4       45.32       39.28      1.08 o
   5   5   4       19.99       20.64      0.96 o
   6   5   4        6.53        8.97      0.83 o
   0   6   4      399.73      404.94      4.93 o
   1   6   4       76.56       75.81      1.33 o
   2   6   4       98.04      101.61      1.67 o
   3   6   4      131.72      129.81      2.26 o
   4   6   4       42.62       45.63      1.32 o
   5   6   4       19.53       20.80      0.95 o
   0   7   4        1.13        1.26      0.36 o
   1   7   4       36.29       36.15      1.05 o
   2   7   4      172.48      175.15      3.57 o
   3   7   4       90.43       90.12      2.50 o
   4   7   4       15.89       16.26      1.03 o
   5   7   4       15.25       15.38      1.06 o
   0   8   4       21.58       23.52      2.97 o
   1   8   4       14.99       17.84      0.95 o
   2   8   4        9.88        9.68      0.75 o
   3   8   4       29.45       26.84      1.12 o
   4   8   4       16.10       15.88      1.09 o
   5   8   4       11.87       13.98      1.06 o
   0   9   4        9.58        9.92      1.29 o
   1   9   4       26.10       31.02      1.15 o
   2   9   4       54.25       51.92      1.71 o
   3   9   4        3.38        3.88      0.52 o
   4   9   4        5.00        5.66      0.67 o
   0  10   4        0.90        2.11      0.79 o
   1  10   4      153.13      157.27      3.13 o
   2  10   4       29.56       33.21      1.50 o
   3  10   4       12.59       14.26      1.28 o
   0  11   4        2.94        2.71      0.91 o
   1  11   4       19.68       22.65      1.64 o
   2  11   4       42.69       41.20      1.71 o
   3  11   4       14.47       13.65      1.28 o
   0  12   4       10.52        5.52      1.64 o
   1  12   4       24.25       24.85      3.11 o
   1   0   5      610.01      620.27      6.56 o
   2   0   5       13.80        9.40      0.40 o
   3   0   5       35.23       32.67      0.94 o
   4   0   5       55.45       54.15      1.86 o
   5   0   5        0.11       -0.30      0.30 o
   6   0   5       19.50       20.72      1.97 o
   0   1   5       12.99       13.26      0.46 o
   1   1   5      486.45      471.94      4.26 o
   2   1   5      369.78      379.15      3.43 o
   3   1   5      142.77      163.65      1.87 o
   4   1   5      152.04      161.13      1.98 o
   5   1   5      113.51      108.59      1.84 o
   6   1   5       35.94       34.16      1.26 o
   0   2   5      290.74      280.55      3.54 o
   1   2   5      692.08      696.65      5.84 o
   2   2   5      712.29      723.19      6.04 o
   3   2   5      260.23      274.24      2.60 o
   4   2   5       11.06       12.86      0.67 o
   5   2   5      141.26      141.01      2.45 o
   6   2   5       56.03       56.18      1.57 o
   0   3   5     1034.00     1025.65     10.89 o
   1   3   5     1376.23     1416.66     12.53 o
   2   3   5      105.86      116.08      1.73 o
   3   3   5       16.73       14.43      0.59 o
   4   3   5       22.44       22.86      0.81 o
   5   3   5       31.72       31.30      1.26 o
   6   3   5        8.34        7.96      1.63 o
   0   4   5      206.60      186.42      2.95 o
   1   4   5      144.08      155.98      2.70 o
   2   4   5      651.41      640.22      5.53 o
   3   4   5      223.91      238.29      3.40 o
   4   4   5       45.71       46.03      1.22 o
   5   4   5       62.82       59.17      1.94 o
   6   4   5        0.60       -0.25      0.26 o
   0   5   5        6.78        9.18      0.65 o
   1   5   5        0.77        0.63      0.19 o
   2   5   5      486.07      485.96      4.95 o
   3   5   5      344.34      343.71      4.56 o
   4   5   5      176.45      183.92      3.13 o
   5   5   5       22.31       21.39      1.04 o
   6   5   5        0.14        0.35      0.28 o
   0   6   5        0.01        0.96      1.08 o
   1   6   5      481.11      491.43      4.54 o
   2   6   5       20.70       22.62      1.02 o
   3   6   5      155.00      149.23      2.51 o
   4   6   5       37.34       35.36      1.68 o
   5   6   5       34.10       32.09      1.43 o
   0   7   5       95.48      100.10      3.20 o
   1   7   5       51.64       50.21      1.45 o
   2   7   5      187.93      188.30      3.20 o
   3   7   5       43.26       39.77      1.58 o
   4   7   5       18.72       15.61      1.10 o
   5   7   5        5.52        5.99      0.93 o
   0   8   5      101.00      108.25      3.57 o
   1   8   5       31.46       34.89      1.50 o
   2   8   5       51.06       51.84      1.50 o
   3   8   5      117.10      112.07      2.33 o
   4   8   5       81.81       82.08      2.23 o
   0   9   5        0.01        0.23      0.49 o
   1   9   5      157.87      155.00      2.98 o
   2   9   5       94.01       96.49      2.39 o
   3   9   5        7.83        6.36      0.73 o
   4   9   5       34.69       35.24      1.54 o
   0  10   5      303.61      311.40      7.42 o
   1  10   5       36.25       40.60      1.88 o
   2  10   5       20.35       19.10      1.64 o
   3  10   5        1.97        1.79      0.77 o
   0  11   5       67.58       72.63      3.35 o
   1  11   5       18.18       17.99      1.67 o
   2  11   5       12.00       13.59      1.24 o
   0  12   5        0.00        1.58      0.79 o
   1  12   5        0.33        1.02      0.67 o
   0   0   6      696.72      718.19     10.90 o
   1   0   6        7.49       10.12      0.56 o
   2   0   6      134.04      127.30      1.82 o
   3   0   6       36.50       38.21      1.41 o
   4   0   6        0.83        0.60      0.37 o
   5   0   6        0.04        0.44      0.43 o
   6   0   6        5.36        3.06      0.86 o
   0   1   6      742.72      733.73      6.97 o
   1   1   6     1064.12     1073.52      8.78 o
   2   1   6     1219.94     1272.67      9.17 o
   3   1   6       73.80       70.08      1.04 o
   4   1   6       57.99       60.25      1.55 o
   5   1   6      179.14      175.49      2.59 o
   6   1   6       82.85       86.85      1.93 o
   0   2   6      348.26      361.62      4.45 o
   1   2   6        3.06        2.54      0.24 o
   2   2   6      327.80      353.63      3.72 o
   3   2   6      148.25      161.52      2.16 o
   4   2   6       77.32       81.38      1.54 o
   5   2   6       38.21       36.05      1.07 o
   6   2   6       36.40       39.18      1.32 o
   0   3   6        1.97        4.88      0.44 o
   1   3   6      309.71      322.37      3.39 o
   2   3   6      346.10      379.04      4.05 o
   3   3   6       42.64       45.49      1.06 o
   4   3   6      201.58      214.25      3.77 o
   5   3   6      115.96      117.93      2.76 o
   6   3   6        6.38        7.16      0.77 o
   0   4   6      112.95      105.83      2.05 o
   1   4   6     1041.78     1091.37      9.45 o
   2   4   6       88.45       92.21      1.86 o
   3   4   6       68.27       72.28      1.70 o
   4   4   6      116.05      111.69      2.36 o
   5   4   6       46.84       46.14      2.35 o
   6   4   6        3.91        4.14      0.89 o
   0   5   6       65.53       54.30      1.48 o
   1   5   6       80.22       83.06      1.45 o
   2   5   6      661.05      647.48      7.16 o
   3   5   6        6.90        7.58      0.68 o
   4   5   6      127.82      125.88      2.54 o
   5   5   6        4.93        6.51      1.03 o
   0   6   6       37.01       38.98      1.40 o
   1   6   6      212.59      207.27      2.53 o
   2   6   6       32.46       25.65      1.07 o
   3   6   6      209.03      209.23      3.48 o
   4   6   6       22.64       23.84      1.16 o
   5   6   6       11.18       10.61      1.00 o
   0   7   6        0.21        0.32      0.45 o
   1   7   6       71.67       72.46      1.76 o
   2   7   6        9.70       10.96      0.81 o
   3   7   6       32.80       34.90      1.23 o
   4   7   6        9.88        9.97      0.83 o
   5   7   6       20.20       20.66      1.43 o
   0   8   6       93.02       96.77      3.39 o
   1   8   6       13.51       13.69      1.10 o
   2   8   6       22.73       19.60      1.24 o
   3   8   6      130.80      124.93      3.15 o
   4   8   6       80.83       79.50      2.70 o
   0   9   6       83.52       92.36      3.50 o
   1   9   6        0.76        0.78      0.45 o
   2   9   6       36.10       35.62      1.45 o
   3   9   6       62.98       60.17      1.92 o
   4   9   6        2.81        4.03      0.61 o
   0  10   6       58.42       61.07      2.97 o
   1  10   6       24.32       23.55      1.61 o
   2  10   6       21.92       23.53      2.04 o
   3  10   6       28.89       30.66      2.36 o
   0  11   6       35.93       39.53      2.99 o
   1  11   6       27.77       29.14      2.12 o
   2  11   6        2.43        2.64      0.66 o
   0  12   6        0.91        2.24      0.85 o
   1   0   7      334.99      326.74      5.54 o
   2   0   7       22.50       27.51      0.80 o
   3   0   7      543.85      568.77      6.93 o
   4   0   7       25.45       26.67      1.52 o
   5   0   7      292.12      288.17      6.72 o
   6   0   7        2.27        2.55      0.67 o
   0   1   7     4275.09     4473.69     43.01 o
   1   1   7       94.36       96.72      1.54 o
   2   1   7       19.52       18.85      0.69 o
   3   1   7      380.59      384.43      3.80 o
   4   1   7      115.90      116.81      2.34 o
   5   1   7       66.48       67.35      2.28 o
   6   1   7        5.51        3.89      0.63 o
   0   2   7      119.33      116.60      2.02 o
   1   2   7      426.12      436.42      7.88 o
   2   2   7       80.09       82.79      1.18 o
   3   2   7       51.99       57.34      1.20 o
   4   2   7       56.77       55.59      2.30 o
   5   2   7        9.64        8.30      0.76 o
   6   2   7       10.05        7.38      0.89 o
   0   3   7       57.65       68.06      1.55 o
   1   3   7      175.50      179.35      2.30 o
   2   3   7      171.84      194.51      4.35 o
   3   3   7       73.78       77.16      1.87 o
   4   3   7      164.76      153.75      3.15 o
   5   3   7       36.61       36.75      1.51 o
   6   3   7        8.22        7.11      0.83 o
   0   4   7       11.06       11.82      0.68 o
   1   4   7      178.83      166.61      3.10 o
   2   4   7      385.06      390.43      4.82 o
   3   4   7       96.78       93.14      2.01 o
   4   4   7       60.14       60.94      1.92 o
   5   4   7       94.96       97.61      2.61 o
   0   5   7      103.66      120.85      2.77 o
   1   5   7      295.15      296.29      3.54 o
   2   5   7      209.61      235.03      3.55 o
   3   5   7        4.82        4.47      0.56 o
   4   5   7       12.25        9.37      0.80 o
   5   5   7       24.27       26.58      1.62 o
   0   6   7        0.02        0.07      0.29 o
   1   6   7       34.77       32.74      1.04 o
   2   6   7      212.10      215.56      3.86 o
   3   6   7       25.31       26.14      1.20 o
   4   6   7        1.54        1.27      0.45 o
   5   6   7        2.41        2.37      0.53 o
   0   7   7        1.17        0.71      0.52 o
   1   7   7      104.26       99.73      2.13 o
   2   7   7      322.69      299.40      4.09 o
   3   7   7      169.63      176.20      3.01 o
   4   7   7       71.38       67.21      2.43 o
   5   7   7       13.88       15.09      1.24 o
   0   8   7        0.00       -0.44      0.44 o
   1   8   7      274.68      281.92      6.47 o
   2   8   7      191.76      186.56      3.44 o
   3   8   7      142.81      140.58      2.75 o
   4   8   7       16.41       14.08      1.00 o
   0   9   7       58.46       61.41      2.84 o
   1   9   7        5.98        7.00      0.88 o
   2   9   7       30.10       27.15      1.45 o
   3   9   7       40.55       39.36      1.58 o
   4   9   7       41.07       43.74      2.94 o
   0  10   7       18.64       17.15      1.92 o
   1  10   7        1.50        2.60      0.66 o
   2  10   7       12.68       11.74      1.19 o
   3  10   7        2.02        1.32      0.49 o
   0  11   7        2.46        3.74      1.02 o
   1  11   7       10.62        9.39      1.27 o
   2  11   7       14.28       10.51      1.76 o
   0   0   8      362.77      381.41      6.79 o
   1   0   8       65.55       63.11      1.66 o
   2   0   8      293.06      301.78      4.02 o
   3   0   8        1.16        1.08      0.89 o
   4   0   8       41.32       41.25      2.10 o
   5   0   8       23.26       24.13      1.85 o
   6   0   8       19.45       20.47      2.67 o
   0   1   8       14.25       15.06      0.68 o
   1   1   8      885.05      957.72      8.19 o
   2   1   8      431.08      448.54      3.89 o
   3   1   8        9.10       11.60      0.89 o
   4   1   8       14.57       16.16      0.98 o
   5   1   8       29.93       32.79      1.33 o
   6   1   8       15.51       15.18      1.43 o
   0   2   8      450.74      463.49      5.03 o
   1   2   8      469.20      518.73      4.95 o
   2   2   8      298.67      301.19      3.87 o
   3   2   8       75.44       78.43      1.73 o
   4   2   8      124.85      116.91      2.70 o
   5   2   8       45.74       45.85      1.57 o
   6   2   8       39.97       40.04      1.77 o
   0   3   8      393.56      405.92      5.26 o
   1   3   8      164.16      158.62      2.10 o
   2   3   8      203.79      200.92      3.04 o
   3   3   8       38.54       39.88      1.25 o
   4   3   8       55.46       56.16      1.85 o
   5   3   8       44.83       41.82      1.67 o
   6   3   8       20.53       21.91      1.33 o
   0   4   8        2.69        3.44      0.54 o
   1   4   8      307.78      326.23      4.43 o
   2   4   8      120.50      111.46      2.20 o
   3   4   8       25.16       28.31      1.10 o
   4   4   8      266.45      267.45      4.69 o
   5   4   8       25.87       24.66      1.60 o
   0   5   8       41.77       47.30      1.69 o
   1   5   8      167.73      167.48      2.66 o
   2   5   8        2.73        2.77      0.51 o
   3   5   8      149.42      147.57      2.80 o
   4   5   8        5.76        8.04      1.18 o
   5   5   8       17.28       21.33      1.38 o
   0   6   8      464.43      446.95      8.33 o
   1   6   8       26.01       25.84      0.96 o
   2   6   8       77.30       77.98      1.97 o
   3   6   8      158.18      148.48      2.93 o
   4   6   8       78.20       76.02      2.09 o
   5   6   8       21.62       25.46      2.30 o
   0   7   8       37.27       42.34      1.90 o
   1   7   8       22.12       21.72      1.03 o
   2   7   8       14.84       18.52      1.73 o
   3   7   8      186.96      180.47      3.42 o
   4   7   8       35.33       38.71      1.46 o
   0   8   8      401.60      372.49     26.04 o
   1   8   8      125.15      118.24      4.43 o
   2   8   8       58.47       59.02      1.86 o
   3   8   8       32.85       30.41      1.53 o
   4   8   8        0.42        0.46      0.38 o
   0   9   8       38.26       42.45      2.38 o
   1   9   8        2.22        3.49      0.72 o
   2   9   8        2.89        1.93      0.51 o
   3   9   8       43.69       40.24      1.62 o
   0  10   8        0.00        0.50      0.68 o
   1  10   8       93.69      102.37      2.96 o
   2  10   8       59.51       61.39      2.30 o
   3  10   8        6.57        7.36      0.86 o
   0  11   8        0.45        1.59      1.06 o
   1  11   8       22.73       28.11      2.45 o
   1   0   9        2.95        3.22      0.45 o
   2   0   9      166.21      155.81      3.01 o
   3   0   9       57.02       62.57      4.82 o
   4   0   9      145.18      156.77      4.63 o
   5   0   9        0.53       -0.02      0.43 o
   6   0   9        0.25        0.17      0.49 o
   0   1   9        4.47        4.79      0.46 o
   1   1   9      517.92      528.10      4.79 o
   2   1   9       13.40       13.55      0.72 o
   3   1   9      607.67      593.15      6.88 o
   4   1   9       81.88       79.30      2.02 o
   5   1   9       13.29       12.43      1.00 o
   6   1   9       15.06       16.87      1.52 o
   0   2   9      360.73      374.50      4.38 o
   1   2   9      275.59      280.85      3.02 o
   2   2   9      122.28      138.35      2.18 o
   3   2   9       35.98       35.76      1.24 o
   4   2   9      128.53      132.81      2.73 o
   5   2   9       10.21       10.07      0.89 o
   0   3   9      378.96      414.46      4.79 o
   1   3   9      469.70      478.70      4.46 o
   2   3   9      143.71      150.98      2.61 o
   3   3   9       78.00       81.61      2.05 o
   4   3   9       80.37       81.20      2.34 o
   5   3   9       16.62       17.14      1.15 o
   0   4   9      166.74      176.03      4.02 o
   1   4   9      302.15      315.99      3.72 o
   2   4   9      113.06      116.45      3.53 o
   3   4   9      128.65      123.06      2.50 o
   4   4   9       31.00       29.81      1.44 o
   5   4   9       81.87       80.82      2.49 o
   0   5   9        3.17        3.30      0.71 o
   1   5   9       84.03       80.49      1.77 o
   2   5   9      132.73      128.02      2.84 o
   3   5   9      160.88      157.76      2.99 o
   4   5   9      103.19       97.37      2.72 o
   5   5   9        5.65        5.43      0.80 o
   0   6   9      108.11      108.15      3.43 o
   1   6   9       17.78       16.63      0.95 o
   2   6   9      208.82      201.23      3.47 o
   3   6   9       20.03       20.63      1.27 o
   4   6   9       17.79       17.16      1.18 o
   5   6   9        1.84        2.61      0.60 o
   0   7   9      317.69      324.95      7.70 o
   1   7   9       60.37       54.33      2.12 o
   2   7   9        3.20        3.22      0.62 o
   3   7   9      175.01      178.92      3.45 o
   4   7   9       36.10       35.49      1.96 o
   0   8   9       22.25       21.42      1.72 o
   1   8   9       78.13       75.87      2.40 o
   2   8   9       36.38       37.49      1.53 o
   3   8   9       96.24       86.34      3.01 o
   4   8   9        8.78        5.05      0.74 o
   0   9   9       16.43       18.71      2.56 o
   1   9   9       17.09       16.14      1.35 o
   2   9   9       82.53       88.31      2.72 o
   3   9   9        1.97        0.67      0.43 o
   0  10   9        8.56        6.36      1.24 o
   1  10   9        2.57        2.89      0.71 o
   2  10   9        1.10        0.80      0.56 o
   0  11   9        0.15       -0.37      0.86 o
   1  11   9       42.33       47.18      2.32 o
   0   0  10      524.54      499.28      8.84 o
   1   0  10      213.34      232.38      4.10 o
   2   0  10       30.77       34.27      1.30 o
   3   0  10        1.10        3.65      1.01 o
   4   0  10        4.68        4.95      0.97 o
   5   0  10        0.17       -0.42      0.62 o
   0   1  10      523.86      560.62      6.85 o
   1   1  10      195.59      205.13      2.67 o
   2   1  10      263.05      271.11      3.43 o
   3   1  10       47.75       47.37      1.50 o
   4   1  10      219.79      216.95      3.74 o
   5   1  10       90.07       86.39      2.51 o
   0   2  10       88.27       90.79      2.80 o
   1   2  10        5.36        5.33      0.47 o
   2   2  10      151.47      147.44      2.36 o
   3   2  10      244.87      252.24      3.93 o
   4   2  10      263.67      244.78      4.04 o
   5   2  10        7.41        5.97      0.70 o
   0   3  10      275.87      301.29      4.87 o
   1   3  10        4.66        7.22      0.67 o
   2   3  10       12.67       13.60      1.00 o
   3   3  10       45.71       44.69      1.43 o
   4   3  10       26.31       24.46      1.61 o
   5   3  10       12.74       11.92      1.02 o
   0   4  10      221.81      217.69      4.96 o
   1   4  10       53.09       54.77      1.27 o
   2   4  10      247.62      227.25      3.57 o
   3   4  10       29.99       29.91      1.20 o
   4   4  10        9.62        9.56      1.00 o
   5   4  10       21.66       20.64      1.33 o
   0   5  10       13.24       15.14      1.48 o
   1   5  10       51.80       52.79      1.46 o
   2   5  10      101.69      103.53      2.91 o
   3   5  10        4.78        2.86      0.51 o
   4   5  10       82.27       77.80      2.46 o
   5   5  10        9.57       11.02      1.52 o
   0   6  10       20.17       21.61      1.65 o
   1   6  10      200.60      204.07      4.36 o
   2   6  10      119.90      111.83      3.41 o
   3   6  10       58.31       52.04      1.72 o
   4   6  10       21.44       19.84      1.46 o
   0   7  10        2.65        2.20      0.76 o
   1   7  10       51.59       53.91      2.39 o
   2   7  10       29.11       27.18      1.56 o
   3   7  10       14.36       17.54      2.52 o
   4   7  10       11.40       11.56      1.46 o
   0   8  10       40.39       38.32      2.04 o
   1   8  10       32.63       29.62      1.82 o
   2   8  10       53.15       54.00      2.72 o
   3   8  10       35.82       35.65      1.63 o
   4   8  10        2.40        1.48      0.56 o
   0   9  10       16.48       15.82      1.77 o
   1   9  10       35.11       37.12      2.38 o
   2   9  10       18.65       17.54      1.45 o
   3   9  10        4.79        4.07      0.69 o
   0  10  10       22.46       24.16      3.34 o
   1  10  10        6.45        5.47      0.88 o
   2  10  10       62.29       62.58      2.40 o
   1   0  11      786.34      818.01     10.79 o
   2   0  11       59.39       58.06      1.84 o
   3   0  11       59.34       54.91      2.73 o
   4   0  11       88.78       92.73      3.63 o
   5   0  11        0.36       -0.28      0.39 o
   0   1  11      123.91      136.00      3.56 o
   1   1  11       42.57       40.47      1.07 o
   2   1  11       30.10       28.00      1.59 o
   3   1  11      405.92      385.24      5.92 o
   4   1  11       32.46       31.16      1.52 o
   5   1  11       28.02       28.75      1.49 o
   0   2  11      255.88      259.69      7.56 o
   1   2  11       64.55       70.95      1.39 o
   2   2  11       58.09       58.11      1.56 o
   3   2  11      151.91      153.51      3.15 o
   4   2  11      112.65      115.19      2.66 o
   5   2  11       40.58       38.94      1.58 o
   0   3  11       28.59       28.79      1.43 o
   1   3  11      223.11      217.26      2.92 o
   2   3  11        5.08        4.97      0.51 o
   3   3  11       79.20       78.48      2.08 o
   4   3  11       39.50       39.76      1.56 o
   5   3  11        2.88        3.56      1.00 o
   0   4  11       39.56       39.74      1.54 o
   1   4  11       54.44       57.68      1.36 o
   2   4  11      124.95      121.80      2.52 o
   3   4  11      377.02      373.44      5.22 o
   4   4  11      100.82       98.87      2.50 o
   5   4  11       31.85       32.50      1.52 o
   0   5  11       11.23       10.58      2.29 o
   1   5  11       13.14       13.96      1.27 o
   2   5  11       75.85       77.36      2.24 o
   3   5  11       63.71       64.60      1.89 o
   4   5  11        9.57        9.31      1.02 o
   5   5  11        8.61        8.04      0.91 o
   0   6  11       68.04       61.54      2.66 o
   1   6  11       41.19       38.82      1.81 o
   2   6  11        0.67        0.32      0.39 o
   3   6  11       13.94       10.04      1.02 o
   4   6  11        8.04        7.21      0.89 o
   0   7  11      181.05      192.52      5.21 o
   1   7  11       33.29       31.63      1.87 o
   2   7  11       51.33       48.26      2.15 o
   3   7  11       10.95       12.13      1.31 o
   4   7  11        6.81        8.71      1.11 o
   0   8  11        4.94        4.22      1.02 o
   1   8  11       26.64       27.65      1.80 o
   2   8  11        3.13        3.30      1.02 o
   3   8  11        7.04        4.51      0.81 o
   0   9  11        0.78        1.94      1.06 o
   1   9  11       16.90       18.00      1.50 o
   2   9  11       52.32       57.21      2.28 o
   0  10  11       18.53       14.16      2.68 o
   1  10  11       25.00       25.91      2.03 o
   0   0  12        7.40       11.21      1.71 o
   1   0  12       46.67       47.94      1.74 o
   2   0  12        9.61        9.31      1.72 o
   3   0  12      193.41      191.01      6.05 o
   4   0  12      201.66      191.08      5.70 o
   5   0  12       71.40       72.45      3.38 o
   0   1  12       28.16       37.34      1.81 o
   1   1  12       12.59       15.64      0.90 o
   2   1  12       50.69       47.47      1.75 o
   3   1  12       86.56       89.65      3.39 o
   4   1  12       60.52       57.17      2.04 o
   5   1  12        4.37        3.35      0.59 o
   0   2  12        9.78       10.19      1.88 o
   1   2  12      469.84      472.94      5.52 o
   2   2  12      280.32      265.54      5.67 o
   3   2  12      290.85      290.44      5.35 o
   4   2  12        3.44        2.97      0.57 o
   5   2  12        2.85        2.37      0.48 o
   0   3  12        9.35       10.91      1.23 o
   1   3  12        1.45        1.25      0.35 o
   2   3  12      369.31      355.31      4.48 o
   3   3  12        9.06        9.05      0.87 o
   4   3  12       81.36       76.07      2.22 o
   5   3  12        0.01        0.53      0.49 o
   0   4  12      118.24      108.81      3.27 o
   1   4  12       71.05       75.86      2.07 o
   2   4  12       34.15       33.66      1.29 o
   3   4  12       73.11       74.51      2.77 o
   4   4  12       23.05       24.21      1.34 o
   5   4  12       11.61       13.63      1.21 o
   0   5  12       84.38       88.48      2.51 o
   1   5  12      189.40      184.38      5.37 o
   2   5  12      134.07      120.85      2.93 o
   3   5  12       61.34       64.51      2.32 o
   4   5  12       12.79       15.46      1.60 o
   0   6  12      190.47      181.85      4.96 o
   1   6  12      163.37      165.04      4.02 o
   2   6  12       13.07       15.92      1.45 o
   3   6  12        2.24        2.50      0.67 o
   4   6  12       14.09       12.79      2.42 o
   0   7  12        0.58        2.19      1.22 o
   1   7  12       79.95       78.55      2.75 o
   2   7  12       42.45       46.23      3.10 o
   3   7  12        1.05        0.45      0.47 o
   0   8  12       10.82       13.72      2.47 o
   1   8  12       10.30        8.49      1.10 o
   2   8  12        9.10        8.39      1.13 o
   3   8  12        4.66        4.01      1.16 o
   0   9  12        0.49        1.25      1.06 o
   1   9  12       26.46       24.69      1.76 o
   2   9  12       18.40       18.12      1.57 o
   0  10  12        4.47        4.61      1.49 o
   1   0  13        1.80        2.13      0.63 o
   2   0  13      191.66      192.96      5.40 o
   3   0  13      109.10      114.08      4.85 o
   4   0  13       96.00      112.09      8.24 o
   5   0  13       20.83       17.08      1.89 o
   0   1  13        2.05        1.78      0.82 o
   1   1  13       54.91       52.82      2.26 o
   2   1  13       90.41       94.15      2.52 o
   3   1  13      156.82      153.26      5.43 o
   4   1  13        8.25        8.64      0.95 o
   5   1  13       13.37       13.93      1.22 o
   0   2  13       61.09       59.48      2.44 o
   1   2  13      107.43      109.32      2.39 o
   2   2  13      134.03      131.83      3.24 o
   3   2  13       87.98       83.99      2.49 o
   4   2  13        0.56        1.25      0.41 o
   5   2  13        0.70        0.49      0.38 o
   0   3  13      435.08      446.44      8.50 o
   1   3  13       81.79       79.05      2.15 o
   2   3  13      103.07      102.70      2.57 o
   3   3  13      116.57      123.15      3.98 o
   4   3  13       14.49       14.98      1.19 o
   0   4  13       32.58       28.46      1.46 o
   1   4  13       26.05       25.50      1.35 o
   2   4  13      302.62      298.60      4.96 o
   3   4  13       24.30       24.87      1.57 o
   4   4  13       18.14       14.42      1.16 o
   0   5  13      261.10      243.20      4.80 o
   1   5  13       32.37       31.86      1.41 o
   2   5  13       18.78       21.93      1.68 o
   3   5  13       26.08       29.15      2.69 o
   4   5  13        1.95        2.11      0.49 o
   0   6  13        9.54        7.94      1.29 o
   1   6  13       30.68       31.23      1.73 o
   2   6  13      109.22      116.24      3.44 o
   3   6  13       21.55       21.17      1.51 o
   4   6  13       10.40       13.48      1.49 o
   0   7  13        5.38        4.91      1.53 o
   1   7  13        1.25        0.63      0.54 o
   2   7  13       36.55       40.00      2.31 o
   3   7  13       16.26       13.15      1.45 o
   0   8  13        1.09        0.81      0.93 o
   1   8  13       16.07       13.34      1.59 o
   2   8  13        5.81        4.96      0.93 o
   0   9  13        1.03        1.55      1.11 o
   1   9  13        1.02        2.32      0.61 o
   0   0  14        1.63        1.02      0.72 o
   1   0  14      652.47      639.29     11.04 o
   2   0  14       51.67       63.53      4.06 o
   3   0  14       16.85       17.04      1.84 o
   4   0  14        0.03        0.58      0.51 o
   0   1  14      202.45      206.69      5.12 o
   1   1  14       22.52       25.65      1.20 o
   2   1  14      175.25      161.21      4.83 o
   3   1  14        7.29        4.78      0.67 o
   4   1  14       49.81       48.19      1.96 o
   0   2  14       83.67       79.39      2.96 o
   1   2  14       33.40       31.70      1.55 o
   2   2  14       54.50       51.39      3.71 o
   3   2  14      137.03      132.54      3.30 o
   4   2  14       55.79       51.60      2.67 o
   0   3  14        0.02        0.70      0.92 o
   1   3  14      102.78       92.26      2.76 o
   2   3  14       24.93       23.06      1.39 o
   3   3  14       54.84       54.06      2.08 o
   4   3  14        4.99        4.27      0.67 o
   0   4  14      335.00      349.15     12.70 o
   1   4  14       20.11       19.62      1.35 o
   2   4  14      102.21      103.20      2.71 o
   3   4  14        5.76        4.63      0.78 o
   4   4  14        1.26        0.45      0.43 o
   0   5  14      265.40      266.92      5.19 o
   1   5  14       66.50       64.80      2.97 o
   2   5  14       62.41       61.10      2.46 o
   3   5  14       15.34       13.64      1.54 o
   4   5  14        3.72        2.43      0.53 o
   0   6  14        0.21        2.03      1.18 o
   1   6  14       68.94       70.67      2.21 o
   2   6  14       14.82       18.74      1.81 o
   3   6  14       48.63       43.31      2.20 o
   0   7  14        9.16        8.37      1.86 o
   1   7  14       40.60       35.33      2.38 o
   2   7  14       21.79       17.42      1.64 o
   3   7  14        9.26        8.93      1.23 o
   0   8  14        2.08        3.86      1.44 o
   1   8  14       10.35       10.43      1.26 o
   2   8  14       16.09       15.20      2.32 o
   0   9  14       41.31       51.67      4.34 o
   1   0  15       60.68       61.19      2.61 o
   2   0  15      552.01      537.42     15.06 o
   3   0  15        5.66        4.15      1.21 o
   4   0  15       26.68       26.01      2.23 o
   0   1  15       36.69       41.17      2.13 o
   1   1  15       92.66       90.08      2.71 o
   2   1  15       21.43       21.12      2.30 o
   3   1  15        5.91        5.88      1.15 o
   4   1  15        0.48        0.21      0.40 o
   0   2  15        5.97        5.26      1.38 o
   1   2  15      137.56      137.05      3.60 o
   2   2  15       40.11       43.45      2.44 o
   3   2  15       15.35       14.31      1.70 o
   4   2  15       23.90       27.12      2.05 o
   0   3  15      121.19      109.36      3.70 o
   1   3  15      165.86      150.34      3.73 o
   2   3  15       46.24       43.64      2.48 o
   3   3  15       16.97       18.89      2.01 o
   4   3  15        9.25        8.48      1.13 o
   0   4  15        3.47        3.33      0.86 o
   1   4  15       96.37      101.24      2.75 o
   2   4  15        5.16        4.52      0.73 o
   3   4  15        6.47        7.25      1.06 o
   0   5  15       27.61       33.43      2.53 o
   1   5  15       21.24       24.36      1.58 o
   2   5  15        1.35        2.14      0.63 o
   3   5  15       15.48        9.82      1.81 o
   0   6  15        4.26        2.95      1.34 o
   1   6  15       57.62       60.82      2.20 o
   2   6  15        0.96        0.15      0.42 o
   3   6  15        8.21        4.55      0.92 o
   0   7  15       74.39       76.16      5.02 o
   1   7  15        2.67        2.73      0.62 o
   2   7  15        4.80        3.73      1.19 o
   0   8  15       14.30       18.81      2.99 o
   1   8  15       27.69       26.41      2.02 o
   0   0  16      451.17      467.05     13.00 o
   1   0  16       10.84       10.54      2.03 o
   2   0  16       15.66       16.00      2.50 o
   3   0  16       32.36       35.47      3.34 o
   4   0  16        4.99        5.25      1.56 o
   0   1  16       36.47       34.66      2.03 o
   1   1  16       66.26       64.25      2.34 o
   2   1  16       41.23       48.33      6.85 o
   3   1  16       27.39       24.32      2.32 o
   4   1  16       59.09       64.25      3.34 o
   0   2  16       79.50       85.85      3.27 o
   1   2  16       71.15       69.18      2.47 o
   2   2  16       44.74       41.62      2.44 o
   3   2  16       13.75       19.30      3.02 o
   0   3  16       62.58       54.11      4.09 o
   1   3  16       54.79       62.03      2.35 o
   2   3  16       17.40       20.10      2.09 o
   3   3  16        0.64        1.35      0.57 o
   0   4  16        0.16       -0.25      0.86 o
   1   4  16       46.98       44.58      3.89 o
   2   4  16        9.72        6.72      1.22 o
   3   4  16       30.64       29.40      3.18 o
   0   5  16        7.24        9.84      2.03 o
   1   5  16       38.63       43.25      1.87 o
   2   5  16        2.64        1.70      0.61 o
   3   5  16        3.99        2.32      0.69 o
   0   6  16       54.08       45.82      3.81 o
   1   6  16       13.39       14.90      1.34 o
   2   6  16       18.67       22.41      1.61 o
   0   7  16        2.47        2.59      1.26 o
   1   7  16       12.16       13.50      1.31 o
   1   0  17        4.68        3.75      1.17 o
   2   0  17        0.67        0.33      0.78 o
   3   0  17        0.06       -0.66      0.66 o
   0   1  17      176.62      184.11      5.16 o
   1   1  17       91.01       85.64      3.52 o
   2   1  17       63.13       58.14      4.34 o
   3   1  17       25.02       28.65      2.60 o
   0   2  17       67.51       74.54      5.74 o
   1   2  17        6.23        6.92      1.19 o
   2   2  17       31.36       21.94      3.97 o
   3   2  17       23.28       26.94      4.00 o
   0   3  17        0.21       -0.12      0.92 o
   1   3  17      102.79      103.24      4.82 o
   2   3  17       14.97       13.72      1.70 o
   3   3  17       11.43       11.42      1.72 o
   0   4  17       47.60       46.42      3.75 o
   1   4  17       17.95       15.66      1.52 o
   2   4  17        4.52        3.56      0.91 o
   0   5  17        6.88       11.99      2.47 o
   1   5  17       37.95       40.66      2.03 o
   2   5  17       11.65       12.22      1.50 o
   0   6  17       27.14       28.91      3.68 o
   1   6  17       34.12       38.83      1.84 o
   0   0  18        2.18        2.06      1.13 o
   1   0  18        0.01       -0.64      0.64 o
   2   0  18       35.81       46.32      3.78 o
   0   1  18        0.43        0.43      0.57 o
   1   1  18        6.39        9.85      2.10 o
   2   1  18        0.23        0.62      0.54 o
   0   2  18       15.99       16.15      2.55 o
   1   2  18       20.54       20.36      2.04 o
   2   2  18       32.56       33.20      2.49 o
   0   3  18        0.97        2.92      1.31 o
   1   3  18       36.61       36.19      2.00 o
   2   3  18        4.31        2.74      1.12 o
   0   4  18      100.10      100.11      5.75 o
   1   4  18        1.38        1.02      0.53 o
   2   4  18       27.33       34.52      3.20 o
   0   5  18       34.29       39.07      3.69 o
   1   5  18       38.23       38.49      2.01 o
   1   0  19        0.34        0.70      0.81 o
   2   0  19        0.68        1.27      1.00 o
   0   1  19        3.30        4.86      1.47 o
   1   1  19        0.47       -0.22      0.56 o
   2   1  19       16.29       17.94      2.04 o
   0   2  19        3.48        2.48      1.05 o
   1   2  19       11.12        9.33      1.40 o
   0   3  19       10.88        8.44      2.11 o
   1   3  19        7.45        7.78      1.48 o
   0   4  19        4.63        2.52      1.29 o
 
